# Supplementary material for: Fertilizer Effects on the Nitrogen Isotope Composition of Soil and Different Leaf Locations of Potted Camellia sinensis over a Growing Season
Source: Plants (Basel). 2024 Jun 13;13(12):1628. doi: 10.3390/plants13121628 (PMC11207308; doi:10.3390/plants13121628)
Supplement: Supplementary file 1 [file plants-13-01628-s001.zip]

Archive with 1 entries (1 files):
- plants-2936224-supplementary.pdf
